# Supplementary material for: Candidate genes-based investigation of susceptibility to Human African Trypanosomiasis in Côte d’Ivoire
Source: PLoS Negl Trop Dis. 2017 Oct 23;11(10):e0005992. doi: 10.1371/journal.pntd.0005992 (PMC5695625; doi:10.1371/journal.pntd.0005992)
Supplement: S1 Table — (XLSX) [file pntd.0005992.s001.xlsx]

## Sheet: S1_CASE_CONTROL
					S1_TABLE: QUALITY CONTROL TEST BETWEEN CASES AND CONTROLS
Source	CHR	SNP	BP	MINOR ALLELE	FREQ_CASE	FREQ_CONTROL	MAJOR ALLELE	P	Bonf_Corr	FDR_BH	OR	SE	L95	U95	HWE_p	CountCases	CountControls
CASE_CONTROL	7	rs62449495_IL6	22764338	A	0.04082	0.125	G	0.002452	0.201	0.201	0.2979	0.4196	0.1309	0.6779	1	99	100
CASE_CONTROL	6	rs1800629_TNFA	31543031	A	0.09091	0.185	G	0.00711	0.583	0.2915	0.4405	0.307	0.2413	0.8042	0.5125	99	100
CASE_CONTROL	7	rs2069830_IL6	22767137	T	0.1122	0.055	C	0.03691	1	0.8082	2.172	0.3839	1.024	4.61	1	99	100
CASE_CONTROL	22	rs73885319_APOL1	36661906	G	0.202	0.285	A	0.05454	1	0.8082	0.6351	0.2364	0.3996	1.009	0.6301	99	100
CASE_CONTROL	22	rs35235644_MIF	24237822	C	0.1111	0.06	G	0.06106	1	0.8082	1.958	0.3739	0.9411	4.075	1	99	100
CASE_CONTROL	6	rs141206123_HLAG	29799849	C	0.05051	0.1	DEL	0.07275	1	0.8082	0.4787	0.4011	0.2181	1.051	0.2432	99	100
CASE_CONTROL	5	rs2243268_IL4	132013963	C	0.2424	0.315	A	0.1059	1	0.8082	0.6959	0.2251	0.4476	1.082	0.4883	99	100
CASE_CONTROL	5	rs2243282_IL4	132016554	A	0.3687	0.445	C	0.1148	1	0.8082	0.7284	0.2048	0.4875	1.088	1	99	100
CASE_CONTROL	5	rs2243270_IL4	132014109	A	0.298	0.23	G	0.1256	1	0.8082	1.421	0.2289	0.9074	2.225	1	99	100
CASE_CONTROL	22	rs36086171_MIF	24235455	G	0.2929	0.2273	A	0.1388	1	0.8082	1.409	0.2305	0.8965	2.213	0.001316	99	100
CASE_CONTROL	12	rs2069705_IFNG	68555011	G	0.4293	0.5	A	0.1464	1	0.8082	0.7522	0.2015	0.5068	1.117	1	99	100
CASE_CONTROL	6	rs1736936_HLAG	29794317	A	0.5	0.43	G	0.1762	1	0.8082	1.326	0.2015	0.8931	1.968	0.8398	99	100
CASE_CONTROL	7	rs2069842_IL6	22769310	A	0.06566	0.105	G	0.1821	1	0.8082	0.599	0.3681	0.2911	1.232	0.284	99	100
CASE_CONTROL	5	rs2243255_IL4	132011737	A	0.2268	0.1735	G	0.1853	1	0.8082	1.398	0.2549	0.848	2.303	1	99	100
CASE_CONTROL	16	rs8062041_HP	72088964	T	0.3866	0.449	C	0.2008	1	0.8082	0.7735	0.2058	0.5167	1.158	1	99	100
CASE_CONTROL	6	rs1130363_HLAG	29797696	A	0.3125	0.371	G	0.214	1	0.8082	0.7708	0.2174	0.5033	1.18	0.3738	99	100
CASE_CONTROL	6	rs12662618_HLAG	29800211	C	0.2626	0.21	T	0.2168	1	0.8082	1.34	0.2371	0.8418	2.132	0.2278	99	100
CASE_CONTROL	4	rs58478511_IL8	74610033	A	0.3352	0.2753	G	0.2312	1	0.8082	1.327	0.2298	0.8459	2.082	0.5937	99	100
CASE_CONTROL	22	rs136174_APOL1	36661536	C	0.005155	0	A	0.2462	1	0.8082	NA	NA	NA	NA	1	99	100
CASE_CONTROL	12	rs2069720_IFNG	68549710	T	0.07576	0.05	C	0.262	1	0.8082	1.557	0.4212	0.6822	3.556	1	99	100
CASE_CONTROL	6	rs17179108_HLAG	29798642	T	0.1146	0.08247	C	0.2707	1	0.8082	1.44	0.3456	0.7313	2.834	1	99	100
CASE_CONTROL	4	rs2227545_IL8	74608727	C	0.08586	0.06	A	0.2943	1	0.8082	1.471	0.3912	0.6836	3.167	1	99	100
CASE_CONTROL	22	rs73885316_APOL1	36661674	A	0.06061	0.04	C	0.31	1	0.8082	1.548	0.4679	0.6189	3.874	0.1354	99	100
CASE_CONTROL	7	rs1818879_IL6	22772727	A	0.1458	0.1869	G	0.3114	1	0.8082	0.7429	0.274	0.4343	1.271	0.5116	99	100
CASE_CONTROL	6	rs371194629_HLAG	29798581	ATTTGTTCATGCCT	0.3763	0.3281	DEL	0.3129	1	0.8082	1.235	0.2135	0.8129	1.877	0.2467	99	100
CASE_CONTROL	7	rs2069845_IL6	22770149	G	0.3081	0.355	A	0.3132	1	0.8082	0.809	0.2134	0.5325	1.229	0.07866	99	100
CASE_CONTROL	6	rs17875389_HLAG	29794484	G	0.1378	0.105	A	0.3198	1	0.8082	1.362	0.3101	0.7416	2.501	1	99	100
CASE_CONTROL	22	rs12483859_MIF	24234807	C	0.4592	0.41	T	0.3369	1	0.8082	1.222	0.203	0.8207	1.819	1	99	100
CASE_CONTROL	7	rs2069855_IL6	22772624	C	0.04545	0.07	T	0.341	1	0.8082	0.6327	0.4396	0.2673	1.497	1	99	100
CASE_CONTROL	19	rs11575934_IL12RB1	18186618	C	0.07143	0.05	T	0.3494	1	0.8082	1.462	0.4268	0.6331	3.374	1	99	100
CASE_CONTROL	6	rs1611139_HLAG	29799116	T	0.1737	0.1406	G	0.3633	1	0.8082	1.285	0.2824	0.7385	2.234	0.3873	99	100
CASE_CONTROL	5	rs734244_IL4	132010726	T	0.3622	0.405	C	0.3811	1	0.8082	0.8345	0.207	0.5562	1.252	0.006897	99	100
CASE_CONTROL	12	rs1861493_IFNG	68551196	G	0.03535	0.055	A	0.4083	1	0.8082	0.6297	0.4943	0.239	1.659	1	99	100
CASE_CONTROL	22	rs136177_APOL1	36661842	G	0.02525	0.0404	A	0.4167	1	0.8082	0.6153	0.5792	0.1977	1.915	1	99	100
CASE_CONTROL	12	rs2069728_IFNG	68547784	T	0.3434	0.305	C	0.4233	1	0.8082	1.192	0.2144	0.7829	1.815	0.2369	99	100
CASE_CONTROL	6	rs1233330_HLAG	29799103	A	0.08163	0.105	G	0.441	1	0.8082	0.7577	0.3482	0.3829	1.499	0.284	99	100
CASE_CONTROL	5	rs2243261_IL4	132012806	T	0.1768	0.15	G	0.4581	1	0.8082	1.217	0.2719	0.7141	2.073	0.6905	99	100
CASE_CONTROL	4	rs13112910_IL8	74609755	G	0.298	0.265	A	0.4702	1	0.8082	1.177	0.2232	0.7601	1.823	1	99	100
CASE_CONTROL	7	rs2066992_IL6	22768249	T	0.07895	0.1	G	0.4797	1	0.8082	0.7714	0.3617	0.3796	1.568	0.2229	99	100
CASE_CONTROL	5	rs2546890_IL12B	158759900	A	0.3041	0.335	G	0.4843	1	0.8082	0.8676	0.2163	0.5677	1.326	0.8221	99	100
CASE_CONTROL	7	rs1474347_IL6	22768124	C	0.1061	0.13	A	0.4879	1	0.8082	0.794	0.3122	0.4306	1.464	0.3623	99	100
CASE_CONTROL	4	rs114259658_IL8	74605639	A	0.08081	0.065	T	0.5049	1	0.8082	1.265	0.3876	0.5915	2.703	1	99	100
CASE_CONTROL	1	rs1800872_IL10	206946407	G	0.4596	0.49	T	0.5156	1	0.8082	0.8852	0.2009	0.5971	1.312	0.428	99	100
CASE_CONTROL	12	rs2430561_IFNG	68552522	A	0.1667	0.1919	T	0.5163	1	0.8082	0.8421	0.2625	0.5034	1.409	0.3431	99	100
CASE_CONTROL	22	rs2000466_MIF	24237862	G	0.2653	0.2371	T	0.5224	1	0.8082	1.162	0.2338	0.7347	1.837	0.7796	99	100
CASE_CONTROL	6	rs2517898_HLAG	29799746	G	0.4091	0.3788	C	0.5394	1	0.8191	1.135	0.2058	0.7585	1.7	1	99	100
CASE_CONTROL	12	rs2069723_IFNG	68548594	C	0.04082	0.05556	T	0.5652	1	0.8284	0.7234	0.476	0.2846	1.839	1	99	100
CASE_CONTROL	12	rs2069718_IFNG	68550162	G	0.3737	0.345	A	0.5668	1	0.8284	1.133	0.2091	0.7521	1.707	0.8256	99	100
CASE_CONTROL	7	rs1548216_IL6	22769773	C	0.202	0.225	G	0.5836	1	0.8284	0.872	0.245	0.5395	1.409	1	99	100
CASE_CONTROL	7	rs2069834_IL6	22767828	T	0.06566	0.055	C	0.604	1	0.8284	1.207	0.4225	0.5275	2.764	1	99	100
CASE_CONTROL	4	rs2227307_IL8	74606669	T	0.4388	0.4643	G	0.6137	1	0.8284	0.9021	0.2031	0.6059	1.343	0.5416	99	100
CASE_CONTROL	5	rs2243250_IL4	132009154	C	0.2879	0.265	T	0.6152	1	0.8284	1.121	0.2243	0.7224	1.74	0.7976	99	100
CASE_CONTROL	7	rs2069843_IL6	22769994	A	0.1313	0.15	G	0.6162	1	0.8284	0.8566	0.2889	0.4862	1.509	0.4547	99	100
CASE_CONTROL	5	rs2070874_IL4	132009710	T	0.4747	0.495	C	0.6529	1	0.8635	0.9221	0.2006	0.6223	1.366	0.689	99	100
CASE_CONTROL	1	rs1061170_CFH	196659237	C	0.4368	0.4194	T	0.7161	1	0.9059	1.074	0.2085	0.7137	1.616	0.2877	99	100
CASE_CONTROL	5	rs2243258_IL4	132012110	T	0.0404	0.05	C	0.7244	1	0.9059	0.8	0.4853	0.309	2.071	1	99	100
CASE_CONTROL	5	rs2243279_IL4	132016227	A	0.0404	0.05	G	0.7244	1	0.9059	0.8	0.4853	0.309	2.071	1	99	100
CASE_CONTROL	12	rs2069713_IFNG	68552476	C	0.05051	0.045	T	0.7291	1	0.9059	1.129	0.4708	0.4486	2.84	1	99	100
CASE_CONTROL	16	rs1424241_TXNL4B	72078907	A	0.197	0.21	G	0.7567	1	0.9261	0.9227	0.2491	0.5663	1.504	0.5512	99	100
CASE_CONTROL	5	rs3212227_IL12B	158742950	G	0.3878	0.375	T	0.7965	1	0.9519	1.056	0.2069	0.7036	1.584	0.004984	99	100
CASE_CONTROL	2	rs1143629_IL1B	113593518	G	0.4639	0.475	A	0.8013	1	0.9519	0.9565	0.2019	0.6439	1.421	1	99	100
CASE_CONTROL	12	rs78554979_IFNG	68554636	C	0.1212	0.13	T	0.822	1	0.9519	0.9231	0.3027	0.51	1.671	1	99	100
CASE_CONTROL	16	rs2021171_HPR	72110541	A	0.2041	0.21	G	0.8531	1	0.9519	0.9646	0.2481	0.5932	1.569	0.5512	99	100
CASE_CONTROL	22	rs9282783_MIF	24236359	G	0.03535	0.035	C	0.8934	1	0.9519	1.01	0.5442	0.3478	2.936	0.002651	99	100
CASE_CONTROL	5	rs2243256_IL4	132011753	DEL	0.07576	0.08	T	0.9269	1	0.9519	0.9426	0.3743	0.4527	1.963	1	99	100
CASE_CONTROL	22	rs71785313_APOL1_G2	36662046	T	0.09896	0.1031	A	0.9336	1	0.9519	0.9555	0.3379	0.4928	1.853	1	99	100
CASE_CONTROL	6	rs1800630_TNFA	31542476	A	0.09596	0.1	C	0.9338	1	0.9519	0.9553	0.3373	0.4932	1.85	1	99	100
CASE_CONTROL	7	rs2069837_IL6	22768027	G	0.1061	0.11	A	0.9365	1	0.9519	0.9599	0.323	0.5097	1.808	1	99	100
CASE_CONTROL	6	rs1610696_HLAG	29798803	G	0.125	0.1276	C	0.9395	1	0.9519	0.9771	0.3057	0.5367	1.779	0.1812	99	100
CASE_CONTROL	5	rs71889624_IL4	132013430	DEL	0.1276	0.13	CTGA	0.9406	1	0.9519	0.9784	0.3001	0.5433	1.762	0.6658	99	100
CASE_CONTROL	5	rs73269366_IL4	132018749	T	0.1263	0.13	C	0.9408	1	0.9519	0.9671	0.3	0.5372	1.741	0.6658	99	100
CASE_CONTROL	5	rs9282745_IL4	132014000	A	0.1313	0.13	T	0.941	1	0.9519	1.012	0.2975	0.5647	1.812	0.6658	99	100
CASE_CONTROL	22	rs34383331_MIF	24238079	A	0.1869	0.185	T	0.9488	1	0.9519	1.012	0.2577	0.611	1.678	0.739	99	100
CASE_CONTROL	16	rs1801275_IL4R	27374400	A	0.2222	0.2222	G	0.9519	1	0.9519	1	0.2417	0.6226	1.606	0.7746	99	100
COMPARISON	CHR	BP	SNP	Gene	Min A	Cases	Controls	Maj A	P	Bonf_Corr	FDR_BH	OR	L95	U95	HWE_p	SE	CountCases	CountControls
CASE_CONTROL	7	22764338	rs62449495	IL6	A	0.04082	0.125	G	0.002452	0.201	0.201	0.2979	0.1309	0.6779	1	0.4196	99	100
CASE_CONTROL	6	31543031	rs1800629	TNFA	A	0.09091	0.185	G	0.00711	0.583	0.2915	0.4405	0.2413	0.8042	0.5125	0.307	99	100
CASE_CONTROL	7	22767137	rs2069830	IL6	T	0.1122	0.055	C	0.03691	1	0.8082	2.172	1.024	4.61	1	0.3839	99	100
