# Supplementary material for: Candidate genes-based investigation of susceptibility to Human African Trypanosomiasis in Côte d’Ivoire
Source: PLoS Negl Trop Dis. 2017 Oct 23;11(10):e0005992. doi: 10.1371/journal.pntd.0005992 (PMC5695625; doi:10.1371/journal.pntd.0005992)
Supplement: S2 Table — (XLSX) [file pntd.0005992.s002.xlsx]

## Sheet: S2_LATENT_CASE
				S2_TABLE: QUALITY CONTROL TEST BETWEEN LATENT INFECTIONS AND CASES
Source	CHR	SNP	BP	MINOR ALLELE	FREQ_CASE	FREQ_LATENT	MAJOR ALLELE	P	Bonf_Corr	FDR_BH	OR	SE	L95	U95	HWE_p	CountCases	CountControls
LATENT_CASE	22	rs73885319_APOL1	36661906	G	0.202	0.4062	A	0.001192	0.1001	0.1001	0.37	0.31	0.2015	0.6794	1	99	32
LATENT_CASE	22	rs36086171_MIF	24235455	G	0.2929	0.125	A	0.006184	0.5195	0.2597	2.9	0.409	1.301	6.464	0.05096	99	32
LATENT_CASE	7	rs62449495_IL6	22764338	A	0.04082	0.129	G	0.02174	1	0.6088	0.2872	0.5233	0.103	0.8011	1	99	32
LATENT_CASE	12	rs2069728_IFNG	68547784	T	0.3434	0.2188	C	0.05392	1	0.6607	1.868	0.3374	0.9643	3.619	1	99	32
LATENT_CASE	5	rs2243250_IL4	132009154	C	0.2879	0.4219	T	0.0552	1	0.6607	0.554	0.2978	0.309	0.9931	1	99	32
LATENT_CASE	5	rs2243255_IL4	132011737	A	0.2268	0.1129	G	0.05608	1	0.6607	2.305	0.4364	0.9799	5.421	1	99	32
LATENT_CASE	7	rs2069843_IL6	22769994	A	0.1313	0.2344	G	0.06112	1	0.6607	0.4938	0.3624	0.2427	1.005	1	99	32
LATENT_CASE	5	rs2070874_IL4	132009710	T	0.4747	0.3438	C	0.07144	1	0.6607	1.726	0.2992	0.9599	3.102	0.7058	99	32
LATENT_CASE	7	rs1548216_IL6	22769773	C	0.202	0.3125	G	0.07328	1	0.6607	0.557	0.3226	0.296	1.048	1	99	32
LATENT_CASE	12	rs78554979_IFNG	68554636	C	0.1212	0.04688	T	0.07866	1	0.6607	2.805	0.6302	0.8156	9.645	1	99	32
LATENT_CASE	5	rs734244_IL4	132010726	T	0.3622	0.25	C	0.111	1	0.7939	1.704	0.3247	0.9018	3.22	0.3557	99	32
LATENT_CASE	4	rs2227545_IL8	74608727	C	0.08586	0.03125	A	0.1332	1	0.7939	2.912	0.7619	0.654	12.96	1	99	32
LATENT_CASE	22	rs73885316_APOL1	36661674	A	0.06061	0.01562	C	0.1445	1	0.7939	4.065	1.051	0.5181	31.89	1	99	32
LATENT_CASE	7	rs2069845_IL6	22770149	G	0.3081	0.4062	A	0.1488	1	0.7939	0.6508	0.2974	0.3633	1.166	0.714	99	32
LATENT_CASE	7	rs2069834_IL6	22767828	T	0.06566	0.01562	C	0.1562	1	0.7939	4.427	1.048	0.5677	34.52	1	99	32
LATENT_CASE	6	rs1611139_HLAG	29799116	T	0.1737	0.2586	G	0.1567	1	0.7939	0.6025	0.3558	0.3	1.21	0.3367	99	32
LATENT_CASE	22	rs136177_APOL1	36661842	G	0.02525	0.0625	A	0.1734	1	0.7939	0.3886	0.6869	0.1011	1.493	1	99	32
LATENT_CASE	6	rs1610696_HLAG	29798803	G	0.125	0.1935	C	0.176	1	0.7939	0.5952	0.3885	0.278	1.275	0.05437	99	32
LATENT_CASE	6	rs1233330_HLAG	29799103	A	0.08163	0.03125	G	0.2081	1	0.7939	2.756	0.7643	0.6161	12.33	0.01587	99	32
LATENT_CASE	6	rs1800630_TNFA	31542476	A	0.09596	0.1562	C	0.2138	1	0.7939	0.5732	0.4204	0.2514	1.307	1	99	32
LATENT_CASE	22	rs12483859_MIF	24234807	C	0.4592	0.375	T	0.2206	1	0.7939	1.415	0.2953	0.7933	2.524	1	99	32
LATENT_CASE	7	rs1818879_IL6	22772727	A	0.1458	0.08333	G	0.2321	1	0.7939	1.878	0.5099	0.6913	5.102	1	99	32
LATENT_CASE	16	rs152828_TNX4LB	72123886	T	0.005051	0.01613	C	0.2385	1	0.7939	0.3096	1.422	0.01908	5.024	1	99	32
LATENT_CASE	4	rs58478511_IL8	74610033	A	0.3352	0.2581	G	0.2394	1	0.7939	1.449	0.33	0.7591	2.767	0.6384	99	32
LATENT_CASE	22	rs136174_APOL1	36661536	C	0.005155	0.01562	A	0.2481	1	0.7939	0.3264	1.422	0.02012	5.295	1	99	32
LATENT_CASE	6	rs371194629_HLAG	29798581	ATTTGTTCATGCCT	0.3763	0.4516	DEL	0.2662	1	0.7939	0.7326	0.2951	0.4108	1.306	1	99	32
LATENT_CASE	6	rs12662618_HLAG	29800211	C	0.2626	0.1935	T	0.2754	1	0.7939	1.484	0.3597	0.7332	3.004	1	99	32
LATENT_CASE	7	rs2069830_IL6	22767137	T	0.1122	0.0625	C	0.2857	1	0.7939	1.897	0.5638	0.6281	5.726	0.09446	99	32
LATENT_CASE	6	rs141206123_HLAG	29799849	C	0.05051	0.07812	DEL	0.2916	1	0.7939	0.6277	0.5677	0.2063	1.91	1	99	32
LATENT_CASE	12	rs2069713_IFNG	68552476	C	0.05051	0.07812	T	0.2916	1	0.7939	0.6277	0.5677	0.2063	1.91	1	99	32
LATENT_CASE	5	rs73269366_IL4	132018749	T	0.1263	0.07812	C	0.3148	1	0.7939	1.705	0.5126	0.6244	4.657	1	99	32
LATENT_CASE	5	rs71889624_IL4	132013430	DEL	0.1276	0.07812	CTGA	0.3157	1	0.7939	1.725	0.5126	0.6316	4.712	1	99	32
LATENT_CASE	5	rs2243270_IL4	132014109	A	0.298	0.3594	G	0.3173	1	0.7939	0.7566	0.3033	0.4175	1.371	0.04927	99	32
LATENT_CASE	5	rs9282745_IL4	132014000	A	0.1313	0.07812	T	0.3231	1	0.7939	1.784	0.5111	0.6551	4.857	1	99	32
LATENT_CASE	5	rs2243282_IL4	132016554	A	0.3687	0.2969	C	0.3309	1	0.7939	1.383	0.3107	0.7523	2.543	1	99	32
LATENT_CASE	6	rs34783406_HLAG	29832415	DEL	0.4531	0.3871	T	0.3418	1	0.7939	1.312	0.2983	0.7311	2.354	0.001492	99	32
LATENT_CASE	22	rs9282783_MIF	24236359	G	0.03535	0.0625	C	0.3877	1	0.7939	0.5497	0.644	0.1556	1.942	0.09446	99	32
LATENT_CASE	12	rs2430561_IFNG	68552522	A	0.1667	0.2097	T	0.3947	1	0.7939	0.7538	0.3656	0.3682	1.544	1	99	32
LATENT_CASE	22	rs34383331_MIF	24238079	A	0.1869	0.1406	T	0.3996	1	0.7939	1.404	0.4032	0.6373	3.095	1	99	32
LATENT_CASE	12	rs2069723_IFNG	68548594	C	0.04082	0.0625	T	0.4003	1	0.7939	0.6383	0.6301	0.1857	2.195	1	99	32
LATENT_CASE	6	rs17179108_HLAG	29798642	T	0.1146	0.1452	C	0.4404	1	0.7939	0.7621	0.4258	0.3308	1.756	0.093	99	32
LATENT_CASE	16	rs7185840_HPR	72102112	A	0.2172	0.2656	G	0.4457	1	0.7939	0.767	0.3314	0.4006	1.468	0.164	99	32
LATENT_CASE	4	rs13112910_IL8	74609755	G	0.298	0.25	A	0.477	1	0.7939	1.273	0.3278	0.6697	2.421	0.6403	99	32
LATENT_CASE	6	rs1130363_HLAG	29797696	A	0.3125	0.2656	G	0.4818	1	0.7939	1.257	0.323	0.6672	2.367	0.3924	99	32
LATENT_CASE	7	rs2066992_IL6	22768249	T	0.07895	0.04688	G	0.4903	1	0.7939	1.743	0.6497	0.4878	6.227	1	99	32
LATENT_CASE	19	rs11575934_IL12RB1	18186618	C	0.07143	0.09375	T	0.5058	1	0.7939	0.7436	0.5107	0.2733	2.023	0.2265	99	32
LATENT_CASE	4	rs2227307_IL8	74606669	T	0.4388	0.4844	G	0.5173	1	0.7939	0.8323	0.2886	0.4727	1.465	0.4779	99	32
LATENT_CASE	6	rs1736936_HLAG	29794317	G	0.5	0.4531	A	0.5198	1	0.7939	1.207	0.2885	0.6856	2.125	0.7328	99	32
LATENT_CASE	5	rs2243279_IL4	132016227	A	0.0404	0.01562	G	0.5763	1	0.8644	2.653	1.071	0.3254	21.62	1	99	32
LATENT_CASE	12	rs2069718_IFNG	68550162	G	0.3737	0.4062	A	0.6067	1	0.8942	0.8722	0.2939	0.4903	1.552	0.4756	99	32
LATENT_CASE	7	rs2069842_IL6	22769310	A	0.06566	0.04688	G	0.6589	1	0.9421	1.429	0.6573	0.394	5.182	1	99	32
LATENT_CASE	16	rs1801275_IL4R	27374400	A	0.2222	0.25	G	0.6724	1	0.9421	0.8571	0.3355	0.4441	1.654	0.3557	99	32
LATENT_CASE	5	rs2243268_IL4	132013963	C	0.2424	0.2188	A	0.6753	1	0.9421	1.143	0.3449	0.5814	2.247	1	99	32
LATENT_CASE	4	rs114259658_IL8	74605639	A	0.08081	0.09375	T	0.7024	1	0.9421	0.8498	0.5019	0.3178	2.273	1	99	32
LATENT_CASE	22	rs71785313_APOL1_G2	36662046	T	0.09896	0.07812	A	0.7148	1	0.9421	1.296	0.5247	0.4634	3.625	1	99	32
LATENT_CASE	6	rs2517898_HLAG	29799746	G	0.4091	0.4375	C	0.7175	1	0.9421	0.8901	0.2905	0.5037	1.573	1	99	32
LATENT_CASE	12	rs2069705_IFNG	68555011	G	0.4293	0.4062	A	0.7178	1	0.9421	1.099	0.2922	0.62	1.949	1	99	32
LATENT_CASE	16	rs2021171_HPR	72110541	A	0.2041	0.1875	G	0.7889	1	0.9424	1.111	0.366	0.5422	2.277	0.2759	99	32
LATENT_CASE	22	rs2000466_MIF	24237862	G	0.2653	0.2812	T	0.8094	1	0.9424	0.9228	0.3217	0.4913	1.734	1	99	32
LATENT_CASE	5	rs2546890_IL12B	158759900	A	0.3041	0.3226	G	0.8147	1	0.9424	0.9178	0.3133	0.4966	1.696	1	99	32
LATENT_CASE	5	rs3212227_IL12B	158742950	G	0.3878	0.4032	T	0.824	1	0.9424	0.9373	0.2975	0.5232	1.679	0.1489	99	32
LATENT_CASE	2	rs1143629_IL1B	113593518	G	0.4639	0.4844	A	0.8302	1	0.9424	0.9212	0.2886	0.5232	1.622	0.1541	99	32
LATENT_CASE	12	rs1861493_IFNG	68551196	G	0.03535	0.03226	A	0.8454	1	0.9424	1.099	0.8153	0.2224	5.435	1	99	32
LATENT_CASE	5	rs2243258_IL4	132012110	T	0.0404	0.03125	C	0.855	1	0.9424	1.305	0.804	0.27	6.31	1	99	32
LATENT_CASE	7	rs2069855_IL6	22772624	C	0.04545	0.03125	T	0.8664	1	0.9424	1.476	0.7953	0.3106	7.016	1	99	32
LATENT_CASE	5	rs2243256_IL4	132011753	DEL	0.07576	0.07812	T	0.8949	1	0.9424	0.9672	0.5377	0.3372	2.774	1	99	32
LATENT_CASE	12	rs2069720_IFNG	68549710	T	0.07576	0.07812	C	0.8949	1	0.9424	0.9672	0.5377	0.3372	2.774	0.1548	99	32
LATENT_CASE	6	rs1800629_TNFA	31543031	A	0.09091	0.07812	G	0.9017	1	0.9424	1.18	0.5273	0.4198	3.317	1	99	32
LATENT_CASE	7	rs2069837_IL6	22768027	G	0.1061	0.09375	A	0.9081	1	0.9424	1.147	0.487	0.4416	2.979	1	99	32
LATENT_CASE	7	rs1474347_IL6	22768124	C	0.1061	0.09375	A	0.9081	1	0.9424	1.147	0.487	0.4416	2.979	0.2265	99	32
LATENT_CASE	22	rs35235644_MIF	24237822	C	0.1111	0.1094	G	0.9095	1	0.9424	1.018	0.4599	0.4132	2.507	0.3065	99	32
LATENT_CASE	6	rs17875389_HLAG	29794484	G	0.1378	0.125	A	0.9178	1	0.9424	1.118	0.4311	0.4805	2.603	0.05096	99	32
LATENT_CASE	5	rs2243261_IL4	132012806	T	0.1768	0.1719	G	0.9251	1	0.9424	1.035	0.3801	0.4911	2.179	0.2004	99	32
LATENT_CASE	16	rs1424241_TXNL4B	72078907	A	0.197	0.2031	G	0.9294	1	0.9424	0.9623	0.3584	0.4767	1.943	0.5776	99	32
LATENT_CASE	16	rs8062041_HP	72088964	T	0.3866	0.3871	C	0.9405	1	0.9424	0.9979	0.2995	0.5548	1.795	1	99	32
LATENT_CASE	1	rs1061170_CFH	196659237	C	0.4368	0.4375	T	0.9421	1	0.9424	0.9973	0.2914	0.5634	1.765	1	99	32
LATENT_CASE	1	rs1800872_IL10	206946407	G	0.4596	0.4677	T	0.9424	1	0.9424	0.9678	0.2918	0.5463	1.714	0.7251	99	32
COMPARISON	CHR	BP	SNP	Gene	Min A	Cases	Latent	Maj A	P	Bonf_Corr	FDR_BH	OR	L95	U95	HWE_p	SE	CountCases	CountControls
LATENT_CASE	22	36661906	rs73885319	APOL1	G	0.202	0.4062	A	0.001192	0.1001	0.1001	0.37	0.2015	0.6794	1	0.31	99	32
LATENT_CASE	22	24235455	rs36086171	MIF	G	0.2929	0.125	A	0.006184	0.5195	0.2597	2.9	1.301	6.464	0.05096	0.409	99	32
LATENT_CASE	7	22764338	rs62449495	IL6	A	0.04082	0.129	G	0.02174	1	0.6088	0.2872	0.103	0.8011	1	0.5233	99	32
