# Supplementary material for: Candidate genes-based investigation of susceptibility to Human African Trypanosomiasis in Côte d’Ivoire
Source: PLoS Negl Trop Dis. 2017 Oct 23;11(10):e0005992. doi: 10.1371/journal.pntd.0005992 (PMC5695625; doi:10.1371/journal.pntd.0005992)
Supplement: S3 Table — (XLSX) [file pntd.0005992.s003.xlsx]

## Sheet: S3_LATENT_CONTROL
					S3_TABLE: QUALITY CONTROL TEST BETWEEN LATENT INFECTIONS AND CONTROLS
Source	CHR	SNP	BP	MINOR ALLELE	FREQ_LATENT	FREQ_CONTROL	MAJOR ALLELE	P	Bonf_Corr	FDR_BH	OR	SE	L95	U95	HWE_p	CountCases	CountControls
LATENT_CONTROL	5	rs2243250_IL4	132009154	C	0.4219	0.265	T	0.01585	1	0.4815	2.024	0.2996	1.125	3.641	0.7976	32	100
LATENT_CONTROL	5	rs734244_IL4	132010726	T	0.25	0.405	C	0.02145	1	0.4815	0.4897	0.3226	0.2602	0.9216	0.006897	32	100
LATENT_CONTROL	5	rs2243282_IL4	132016554	A	0.2969	0.445	C	0.03469	1	0.4815	0.5266	0.3084	0.2877	0.9638	1	32	100
LATENT_CONTROL	6	rs1611139_HLAG	29799116	T	0.2586	0.1406	G	0.03543	1	0.4815	2.132	0.3647	1.043	4.357	0.3873	32	100
LATENT_CONTROL	5	rs2070874_IL4	132009710	T	0.3438	0.495	C	0.03716	1	0.4815	0.5344	0.2988	0.2975	0.9598	0.689	32	100
LATENT_CONTROL	6	rs1800629_TNFA	31543031	A	0.07812	0.185	G	0.03961	1	0.4815	0.3733	0.5001	0.1401	0.9949	0.5125	32	100
LATENT_CONTROL	5	rs2243270_IL4	132014109	A	0.3594	0.23	G	0.04145	1	0.4815	1.878	0.31	1.023	3.448	1	32	100
LATENT_CONTROL	12	rs78554979_IFNG	68554636	C	0.04688	0.13	T	0.05263	1	0.4815	0.3291	0.6276	0.09619	1.126	1	32	100
LATENT_CONTROL	6	rs1233330_HLAG	29799103	A	0.03125	0.105	G	0.05793	1	0.4815	0.275	0.7545	0.06266	1.207	0.284	32	100
LATENT_CONTROL	7	rs1818879_IL6	22772727	A	0.08333	0.1869	G	0.05872	1	0.4815	0.3956	0.5014	0.1481	1.057	0.5116	32	100
LATENT_CONTROL	22	rs73885319_APOL1	36661906	G	0.4062	0.285	A	0.07639	1	0.5522	1.717	0.2989	0.9556	3.083	0.6301	32	100
LATENT_CONTROL	6	rs371194629_HLAG	29798581	ATTTGTTCATGCCT	0.4516	0.3281	DEL	0.0809	1	0.5522	1.686	0.2979	0.9405	3.024	0.2467	32	100
LATENT_CONTROL	22	rs36086171_MIF	24235455	G	0.125	0.2273	A	0.091	1	0.5522	0.4857	0.4143	0.2157	1.094	0.001316	32	100
LATENT_CONTROL	6	rs1736936_HLAG	29794317	A	0.5469	0.43	G	0.09886	1	0.5522	1.6	0.2889	0.9082	2.818	0.8398	32	100
LATENT_CONTROL	7	rs2069843_IL6	22769994	A	0.2344	0.15	G	0.1064	1	0.5522	1.735	0.3554	0.8644	3.481	0.4547	32	100
LATENT_CONTROL	6	rs17179108_HLAG	29798642	T	0.1452	0.08247	C	0.1153	1	0.5522	1.889	0.4451	0.7896	4.52	1	32	100
LATENT_CONTROL	5	rs2243268_IL4	132013963	C	0.2188	0.315	A	0.1355	1	0.5658	0.6089	0.3385	0.3136	1.182	0.4883	32	100
LATENT_CONTROL	6	rs1130363_HLAG	29797696	A	0.2656	0.371	G	0.1502	1	0.5658	0.6133	0.3212	0.3268	1.151	0.3738	32	100
LATENT_CONTROL	7	rs1548216_IL6	22769773	C	0.3125	0.225	G	0.1585	1	0.5658	1.566	0.3184	0.8388	2.922	1	32	100
LATENT_CONTROL	7	rs2069842_IL6	22769310	A	0.04688	0.105	G	0.1736	1	0.5658	0.4192	0.6348	0.1208	1.455	0.284	32	100
LATENT_CONTROL	12	rs2069705_IFNG	68555011	G	0.4062	0.5	A	0.1748	1	0.5658	0.6842	0.2912	0.3867	1.211	1	32	100
LATENT_CONTROL	12	rs2069728_IFNG	68547784	T	0.2188	0.305	C	0.1785	1	0.5658	0.638	0.3391	0.3282	1.24	0.2369	32	100
LATENT_CONTROL	19	rs11575934_IL12RB1	18186618	C	0.09375	0.05	T	0.1792	1	0.5658	1.966	0.5377	0.6851	5.639	1	32	100
LATENT_CONTROL	6	rs1610696_HLAG	29798803	G	0.1935	0.1276	C	0.1794	1	0.5658	1.642	0.3862	0.77	3.5	0.1812	32	100
LATENT_CONTROL	6	rs1800630_TNFA	31542476	A	0.1562	0.1	C	0.2168	1	0.6329	1.667	0.4172	0.7357	3.776	1	32	100
LATENT_CONTROL	22	rs35235644_MIF	24237822	C	0.1094	0.06	G	0.2195	1	0.6329	1.924	0.4991	0.7234	5.117	1	32	100
LATENT_CONTROL	5	rs2243279_IL4	132016227	A	0.01562	0.05	G	0.2238	1	0.6329	0.3016	1.059	0.03786	2.403	1	32	100
LATENT_CONTROL	7	rs2069834_IL6	22767828	T	0.01562	0.055	C	0.237	1	0.6479	0.2727	1.055	0.03452	2.155	1	32	100
LATENT_CONTROL	7	rs2066992_IL6	22768249	T	0.04688	0.1	G	0.2551	1	0.6748	0.4426	0.6389	0.1265	1.548	0.2229	32	100
LATENT_CONTROL	12	rs2069713_IFNG	68552476	C	0.07812	0.045	T	0.2683	1	0.6874	1.798	0.5773	0.5801	5.576	1	32	100
LATENT_CONTROL	5	rs2243255_IL4	132011737	A	0.1129	0.1735	G	0.277	1	0.6882	0.6064	0.4434	0.2543	1.446	1	32	100
LATENT_CONTROL	12	rs2069720_IFNG	68549710	T	0.07812	0.05	C	0.2891	1	0.6932	1.61	0.5676	0.5293	4.898	1	32	100
LATENT_CONTROL	7	rs2069855_IL6	22772624	C	0.03125	0.07	T	0.3005	1	0.6932	0.4286	0.77	0.09475	1.939	1	32	100
LATENT_CONTROL	5	rs71889624_IL4	132013430	DEL	0.07812	0.13	CTGA	0.3212	1	0.6932	0.5671	0.511	0.2083	1.544	0.6658	32	100
LATENT_CONTROL	5	rs9282745_IL4	132014000	A	0.07812	0.13	T	0.3212	1	0.6932	0.5671	0.511	0.2083	1.544	0.6658	32	100
LATENT_CONTROL	5	rs73269366_IL4	132018749	T	0.07812	0.13	C	0.3212	1	0.6932	0.5671	0.511	0.2083	1.544	0.6658	32	100
LATENT_CONTROL	12	rs2069718_IFNG	68550162	G	0.4062	0.345	A	0.3345	1	0.6961	1.299	0.2948	0.7289	2.315	0.8256	32	100
LATENT_CONTROL	4	rs114259658_IL8	74605639	A	0.09375	0.065	T	0.3395	1	0.6961	1.488	0.5159	0.5413	4.091	1	32	100
LATENT_CONTROL	22	rs9282783_MIF	24236359	G	0.0625	0.035	C	0.3878	1	0.7321	1.838	0.644	0.5203	6.494	0.002651	32	100
LATENT_CONTROL	22	rs136177_APOL1	36661842	G	0.0625	0.0404	A	0.3992	1	0.7321	1.583	0.63	0.4606	5.443	1	32	100
LATENT_CONTROL	22	rs34383331_MIF	24238079	A	0.1406	0.185	T	0.3998	1	0.7321	0.7209	0.4031	0.3272	1.588	0.739	32	100
LATENT_CONTROL	7	rs2069845_IL6	22770149	G	0.4062	0.355	A	0.4161	1	0.7321	1.243	0.2943	0.6982	2.213	0.07866	32	100
LATENT_CONTROL	6	rs2517898_HLAG	29799746	G	0.4375	0.3788	C	0.4212	1	0.7321	1.276	0.2915	0.7204	2.258	1	32	100
LATENT_CONTROL	16	rs8062041_HP	72088964	T	0.3871	0.449	C	0.4219	1	0.7321	0.7751	0.2977	0.4325	1.389	1	32	100
LATENT_CONTROL	4	rs2227545_IL8	74608727	C	0.03125	0.06	A	0.4331	1	0.7321	0.5054	0.7777	0.1101	2.32	1	32	100
LATENT_CONTROL	7	rs1474347_IL6	22768124	C	0.09375	0.13	A	0.447	1	0.7321	0.6923	0.4776	0.2715	1.765	0.3623	32	100
LATENT_CONTROL	22	rs2000466_MIF	24237862	G	0.2812	0.2371	T	0.4557	1	0.7321	1.259	0.3253	0.6655	2.382	0.7796	32	100
LATENT_CONTROL	22	rs71785313_APOL1_G2	36662046	T	0.07812	0.1031	A	0.5497	1	0.7908	0.7373	0.5222	0.2649	2.052	1	32	100
LATENT_CONTROL	6	rs17875389_HLAG	29794484	G	0.125	0.105	A	0.5705	1	0.7981	1.218	0.4428	0.5112	2.9	1	32	100
LATENT_CONTROL	22	rs73885316_APOL1	36661674	A	0.01562	0.04	C	0.5742	1	0.7981	0.381	1.071	0.04673	3.105	0.1354	32	100
LATENT_CONTROL	22	rs12483859_MIF	24234807	C	0.375	0.41	T	0.6103	1	0.8151	0.8634	0.2955	0.4838	1.541	1	32	100
LATENT_CONTROL	5	rs2243258_IL4	132012110	T	0.03125	0.05	C	0.6143	1	0.8151	0.6129	0.7883	0.1307	2.873	1	32	100
LATENT_CONTROL	5	rs2243261_IL4	132012806	T	0.1719	0.15	G	0.6234	1	0.8151	1.176	0.386	0.5519	2.506	0.6905	32	100
LATENT_CONTROL	12	rs1861493_IFNG	68551196	G	0.03226	0.055	A	0.6262	1	0.8151	0.5727	0.7829	0.1235	2.657	1	32	100
LATENT_CONTROL	7	rs2069830_IL6	22767137	T	0.0625	0.055	C	0.6488	1	0.82	1.145	0.6024	0.3517	3.73	1	32	100
LATENT_CONTROL	12	rs2069723_IFNG	68548594	C	0.0625	0.05556	T	0.65	1	0.82	1.133	0.6024	0.348	3.691	1	32	100
LATENT_CONTROL	16	rs1801275_IL4R	27374400	A	0.25	0.2222	G	0.6724	1	0.8354	1.167	0.3355	0.6045	2.252	0.7746	32	100
LATENT_CONTROL	5	rs3212227_IL12B	158742950	G	0.4032	0.375	T	0.7105	1	0.8534	1.126	0.2973	0.6289	2.017	0.004984	32	100
LATENT_CONTROL	6	rs141206123_HLAG	29799849	C	0.07812	0.1	DEL	0.7178	1	0.8534	0.7627	0.522	0.2742	2.122	0.2432	32	100
LATENT_CONTROL	1	rs1800872_IL10	206946407	G	0.4677	0.49	T	0.7181	1	0.8534	0.9147	0.2912	0.5169	1.619	0.428	32	100
LATENT_CONTROL	7	rs2069837_IL6	22768027	G	0.09375	0.11	A	0.73	1	0.8551	0.837	0.4847	0.3237	2.164	1	32	100
LATENT_CONTROL	12	rs2430561_IFNG	68552522	A	0.2097	0.1919	T	0.7865	1	0.8831	1.117	0.3604	0.5512	2.264	0.3431	32	100
LATENT_CONTROL	6	rs12662618_HLAG	29800211	C	0.1935	0.21	T	0.7892	1	0.8831	0.9029	0.3653	0.4412	1.848	0.2278	32	100
LATENT_CONTROL	16	rs2021171_HPR	72110541	A	0.1875	0.21	G	0.792	1	0.8831	0.8681	0.3643	0.4251	1.773	0.5512	32	100
LATENT_CONTROL	4	rs58478511_IL8	74610033	A	0.2581	0.2753	G	0.8048	1	0.8831	0.9157	0.3353	0.4747	1.767	0.5937	32	100
LATENT_CONTROL	4	rs13112910_IL8	74609755	G	0.25	0.265	A	0.8077	1	0.8831	0.9245	0.3302	0.484	1.766	1	32	100
LATENT_CONTROL	1	rs1061170_CFH	196659237	C	0.4375	0.4194	T	0.8273	1	0.8843	1.077	0.2925	0.607	1.911	0.2877	32	100
LATENT_CONTROL	4	rs2227307_IL8	74606669	T	0.4844	0.4643	G	0.8303	1	0.8843	1.084	0.2882	0.6161	1.907	0.5416	32	100
LATENT_CONTROL	5	rs2546890_IL12B	158759900	A	0.3226	0.335	G	0.8789	1	0.9239	0.9453	0.3102	0.5146	1.736	0.8221	32	100
LATENT_CONTROL	5	rs2243256_IL4	132011753	DEL	0.07812	0.08	T	0.8956	1	0.9296	0.9746	0.5337	0.3424	2.774	1	32	100
LATENT_CONTROL	7	rs62449495_IL6	22764338	A	0.129	0.125	G	0.9145	1	0.9374	1.037	0.435	0.4421	2.433	1	32	100
LATENT_CONTROL	16	rs1424241_TXNL4B	72078907	A	0.2031	0.21	G	0.93	1	0.9415	0.9589	0.3559	0.4773	1.926	0.5512	32	100
LATENT_CONTROL	2	rs1143629_IL1B	113593518	G	0.4844	0.475	A	0.9434	1	0.9434	1.038	0.2874	0.5911	1.824	1	32	100
COMPARISON	CHR	BP	SNP	Gene	Min A	Latent	Controls	Maj A	P	Bonf_Corr	FDR_BH	OR	L95	U95	HWE_p	SE	CountCases	CountControls
SERO_CONTROL	5	132009154	rs2243250	IL4	C	0.4219	0.265	T	0.01585	1	0.4815	2.024	1.125	3.641	0.7976	0.2996	32	100
SERO_CONTROL	5	132010726	rs734244	IL4	T	0.25	0.405	C	0.02145	1	0.4815	0.4897	0.2602	0.9216	0.006897	0.3226	32	100
SERO_CONTROL	5	132016554	rs2243282	IL4	A	0.2969	0.445	C	0.03469	1	0.4815	0.5266	0.2877	0.9638	1	0.3084	32	100
SERO_CONTROL	6	29799116	rs1611139	HLAG	T	0.2586	0.1406	G	0.03543	1	0.4815	2.132	1.043	4.357	0.3873	0.3647	32	100
SERO_CONTROL	5	132009710	rs2070874	IL4	T	0.3438	0.495	C	0.03716	1	0.4815	0.5344	0.2975	0.9598	0.689	0.2988	32	100
SERO_CONTROL	6	31543031	rs1800629	TNFA	A	0.07812	0.185	G	0.03961	1	0.4815	0.3733	0.1401	0.9949	0.5125	0.5001	32	100
SERO_CONTROL	5	132014109	rs2243270	IL4	A	0.3594	0.23	G	0.04145	1	0.4815	1.878	1.023	3.448	1	0.31	32	100
